# Supplementary material for: Balancing anti-inflammatory and anti-oxidant responses in murine bone marrow derived macrophages
Source: PLoS One. 2017 Sep 8;12(9):e0184469. doi: 10.1371/journal.pone.0184469 (PMC5590945; doi:10.1371/journal.pone.0184469)
Supplement: S1 Table — Includes total antioxidant capacity values and ΔCt from Taqman RT-PCR (normalized to GAPDH) and TNFα values from Luminex. (XLSX) [file pone.0184469.s001.xlsx]

## Sheet: Sheet1
TAC for Pellets (normalized to RA + Saline condition)
Replicate	RA + Saline	RA + LPS	Hox + Saline	Hox + LPS
1	1	0.931		1.137
2	1	0.854	0.942	0.788
3	1	0.754	0.983	1.015
4	1	0.956	1.026	0.92
5	1	0.809	0.842	0.892
6	1	0.929	0.929	0.697
7	1	0.908	0.945	0.883
8	1	0.962	0.961	0.964
TAC for Cell Culture Media Components (mM Trolox equivalents)
Replicate	FBS	L929-CM	RPMI
1	12.237	6.913	1.854
2	12.001	7.018	1.723
TAC for Supernatants (mM Trolox equivalents)
Replicate	RA + Saline	RA + LPS	Hox + Saline	Hox + LPS
1	8.342	7.826	8.04	8.292
2	6.744	6.685	7.05	6.647
3	6.478	10.434	6.514	5.218
4	7.213	10.265	5.788	6.602
5	7.132	6.796	6.101	6.361
6	7.639	6.286	7.339	5.953
deltaCt for Pellets: PPARg (normalized to GAPDH)
Replicate	RA + Saline	RA + LPS	Hox + Saline	Hox + LPS
1	-3.8484	-7.3213	-3.9222	-7.7402
2	-4.757	-7.3076	-4.3284	-7.0633
3	-4.6229	-7.4677	-4.5199	-7.502
4	-3.337	-8.0755	-6.6936	-8.7608
5	-5.0938	-8.4345	-6.1489	-11.512
6	-6.9131	-7.5558	-4.5856
7	-4.7008	-7.0805	-3.2651	-6.5688
8	-4.16895	-8.0748	-4.3089	-7.3448
9	-4.2431	-6.7969	-4.8681	-7.1958
deltaCt for Pellets: TNFa (normalized to GAPDH)
Replicate	RA + Saline	RA + LPS	Hox + Saline	Hox + LPS
1	-3.7474	-2.1071	-4.5342	-2.0688
2	-3.774	-1.9815	-5.0078	-2.0294
3	-3.7432	-1.4882	-4.0199	-1.8667
4	-3.7752	-2.0308	-6.8464	-1.6175
5	-4.9529	-2.3351	-5.2966	-4.4149
6	-5.6287	-1.8674	-5.208	-5.7015
7	-6.3672	-2.5555	-5.2866	-1.9828
8	-6.247	-3.39125	-5.21915	-1.5681
9	-6.61165	-2.67275	-5.8406	-4.49935
deltaCt for Pellets: Nrf2 (normalized to GAPDH)
Replicate	RA + Saline	RA + LPS	Hox + Saline	Hox + LPS
1	-0.3582	-3.3763	-0.7143	-2.5413
2	-0.7678	-2.7193	-1.3205	-1.8451
3	-0.0625	-1.6145	-0.6365	-2.1271
4	-0.4188	-3.0995	-3.4974	-3.1012
5	-1.6948	-2.8715	-1.8151	-6.3401
6	-2.6387	-3.4112	-1.6421	-6.8096
7	-0.0829	-2.2986	0.5088	-2.0297
8	-0.4216	-3.8511	-0.22985	-1.74365
9	-0.41855	-3.472	-0.52895	-2.88085
deltaCt for Pellets: Srxn1 (normalized to GAPDH)
Replicate	RA + Saline	RA + LPS	Hox + Saline	Hox + LPS
1	-5.1848	-4.5332	-2.3769	-4.4825
2	-6.2055	-4.6762	-2.589	-4.6721
3	-7.5235	-5.8645	-3.4621	-4.2371
4	-3.6093	-6.5236	-4.5056	-7.1466
5	-5.5322	-5.8359	-5.8475	-7.9708
6	-9.2995	-4.212	-3.5892
7	-4.3755	-2.7689	-1.5295	-1.9982
8	-4.2398	-4.5326	-1.03465	-2.48765
9	-3.9376	-5.455	-1.5913	-3.6628
deltaCt for Pellets: Hmox1 (normalized to GAPDH)
Replicate	RA + Saline	RA + LPS	Hox + Saline	Hox + LPS
1	-0.2161	0.8168	0.682	1.5872
2	-0.176	1.9011	0.3196	1.9753
3	0.7175	2.4142	1.0135	2.2536
4	-0.0632	1.7421	-1.6903	1.8568
5	-0.4977	1.5641	0.2331	-0.5149
6	-0.6947	1.7016	0.3991	-2.4972
7	-1.8427	2.017	-0.582	1.2493
8	-3.05325	-0.97475	-1.07525	0.7415
9	-2.6809	-1.16645	-0.6202	0.29165
TNFa levels (pg/mL)
Replicate	RA + Saline	RA + LPS	Hox + Saline	Hox + LPS
1	1.51817	301.274	0.973781	192.793
2	1.12753	162.367	1.29556	188.415
3	1.14181	323.856	1.50939	205.337
4	1.14181	279.434	0.973781	238.744
5	1.66681	231.425	0.80575	272.686
6	1.14181	237.733	0.610418	144.006
7	1.14181	338.08	1.66681	312.155
8	0.778448	488.309	1.06006	509.332
